# Supplementary material for: Prediction of Monomer Isomery in Florine: A Workflow Dedicated to Nonribosomal Peptide Discovery
Source: PLoS One. 2014 Jan 21;9(1):e85667. doi: 10.1371/journal.pone.0085667 (PMC3897469; doi:10.1371/journal.pone.0085667)
Supplement: Table S2 — Translation of the graphic weblogos into aa signatures for C- and E-domains. At each position the majoritary amino acid(s) is in capital letter(s) and the alternative possibilities are mentioned between brackets. Color code : grey for C-starter, yellow for LCL, green for DCL, Blue for E, purple for C/E, no color for Ct. (XLSX) [file pone.0085667.s003.xlsx]

## Sheet: WL
Sub-type
LCL	WL1	A(qfy)(ae)(Hn)(Qa)(De)(Lvy)PF(Ed)(qry)(Lv)(Vl)(Eda)(ay)(Lv)
	WL2	P(Liv)(Qd)(Vait)(Mlv)(FL)
	WL3	(Astv)(Kq)(Fv)DL(ts)(Lfv)
DCL	WL1	(HY)(eqd)(Yht)(ltv)(Pgs)L(yav)(Eda)(Iv)(Qhd)(raq)
	WL2	(Lm)(Fi)(De)(THSN)(LI)(lvf)(Via)(Fyd)EN(Yfa)P
	WL3	(Edt)(qdl)(Tsa)(NHd)(YF)(Pda)(Lfv)(TNs)(Lv)v(VA)x(Pla)G
C-starter	WL1	(lrf)(Rak)(Hry)(Qh)(RKy)(FYh)(Pa)(ylv)
	WL2	L(FI)x((Vitlh)(St)(Lv)E(YF)(Qe)
Ct (fungi)	WL1	(Qrl)(Daet)(Qen)(Yhlm)(Ltm)(Rdl)(savm)(Lqm)(PE)(Fhya)(Ed)(Tsh)(Lmt)(GD)(FL)
	WL2	(CI)(Tp)(GQ)A(Dnr)(Wag)(Per)
E	WL1	K(Ed)((dni)LR(rak)(IV)(P(nhd)(Kr)G(ilv)GYG(ilv)L(KP)
	WL2	FNY(Lf)G(Qr)(Flm)(Dr)
	WL3	(Ts)(Pal)(St)D(Fyv)
C/E	WL1	L(Lm)(gaer)HE(Hq)((Ay)(SP)l(Ays)LAQRCSGV
	WL2	PLF(Snt)(Ast)(Lm)(Lf)NYRH(Snt)
	WL3	ER(Ts)NYP(Lf)(Tvr)(Sn)(Vi)(De)D
